# Supplementary material for: Role of Silicon in Mitigation of Heavy Metal Stresses in Crop Plants
Source: Plants (Basel). 2019 Mar 21;8(3):71. doi: 10.3390/plants8030071 (PMC6473438; doi:10.3390/plants8030071)
Supplement: Supplementary file 1 [file plants-08-00071-s001.zip]

Archive with 4 entries (4 files):
- Figure S1.docx
- Supplementary Text1.docx
- Supplementary Text2.docx
- Table S1.docx
